# Supplementary material for: Immunohistochemistry for p16 and p53 Provides Substantial Agreement With Molecular Tests in Penile Cancer
Source: Pathol Int. 2026 Jun 16;76(6):e70138. doi: 10.1111/pin.70138 (PMC13271529; doi:10.1111/pin.70138)
Supplement: Supplementary file 1 — Supporting File 1 [file PIN-76-0-s001.xlsx]

## Sheet: p53
ID	PTNM_T	P53	TP53	P16	P16_bin	qPCR HPV status
165	T1a	wild type		block	block	1
131	T1a			nonblock	nonblock + negative
283	T2	wild type		block	block
284	T1a	wild type		block	block
285	T2	wild type		block	block
286	T1a	wild type	T	negative	nonblock + negative
289	T1a	wild type		block	block	1
291	T1a	wild type		negative	nonblock + negative
302	T2	wild type		block	block	1
303	T2	wild type		block	block	1
305	T2	wild type		block	block
162	T1a	wild type		negative	nonblock + negative
341	T1a	wild type		negative	nonblock + negative	0
142	TX	wild type		block	block	1
221	T3	mutated (positive)	M	negative	nonblock + negative	0
181	T1b	wild type		block	block	0
183	T2	wild type		negative	nonblock + negative	0
185	T2	wild type		block	block	1
188	T3	wild type		nonblock	nonblock + negative	0
241	T3	wild type		block	block	1
306	T3	wild type		block	block	1
307	T2	wild type		block	block	1
309	T1a	wild type		nonblock	nonblock + negative
310	T1b	wild type		block	block	1
311	T1b	wild type		block	block	1
312	T1b	wild type		block	block	1
314	T1a	wild type		negative	nonblock + negative	0
190	T3	mutated (positive)	MM	negative	nonblock + negative	0
243	T3	wild type	M	block	block	0
315	T1a	wild type		block	block	1
361	T2	mutated (positive)	MD	negative	nonblock + negative	0
422	T2	wild type		block	block	1
423	T3	wild type	T	negative	nonblock + negative	1
425	T1a	wild type		block	block	1
430	T1a	wild type		block	block	1
434	T2	wild type		nonblock	nonblock + negative	0
447	T1a	wild type		block	block
450	T1a	wild type		negative	nonblock + negative
1123	T1b	wild type		block	block
103	T3	wild type		block	block	1
104	T1a	wild type		nonblock	nonblock + negative
107	T2	mutated (positive)	MM	negative	nonblock + negative	0
124	T3	mutated (positive)	M	nonblock	nonblock + negative	1
126	T1b	wild type		block	block	1
127	T1b	wild type		block	block	1
129	T1a	wild type		block	block	1
134	T1a	wild type	T	negative	nonblock + negative	0
135	T1a	wild type		block	block	1
454	T1a	wild type		negative	nonblock + negative	0
429	T1b	wild type		block	block	1
1127	T1a	wild type		block	block
1128	T3	wild type		block	block
449	T2	wild type		block	block	1
23	T2	wild type		block	block	1
24	T1a	mutated (positive)	M	negative	nonblock + negative	0
25	T1a	wild type		block	block	1
42	T1a	wild type		negative	nonblock + negative	0
61	T2	mutated (positive)	M	negative	nonblock + negative	0
102	T1a	wild type		negative	nonblock + negative	0
110	T2	wild type		negative	nonblock + negative	1
112	T1a	wild type		block	block	1
121	T2	wild type		block	block	2
123	T1a	wild type		nonblock	nonblock + negative	0
130	T3	wild type		nonblock	nonblock + negative	0
133	T1b	wild type		block	block	1
141	T3	wild type		negative	nonblock + negative	0
143	T2	wild type	MM	negative	nonblock + negative	0
428	T1a	wild type		negative	nonblock + negative
445	T2	mutated (positive)		negative	nonblock + negative
451	T2	wild type		block	block	0
452	T3	wild type		block	block
62	T2	wild type		block	block	1
542	Tis	wild type		block	block	1
563	T1a	wild type		block	block
565	T1a	mutated (positive)		negative	nonblock + negative
623	T2	mutated (negative)		nonblock	nonblock + negative
641	T1a	wild type		block	block
443	T1a	wild type	T	negative	nonblock + negative	0
424	T2	wild type		block	block
426	T2	wild type		negative	nonblock + negative	0
432	T2	wild type		block	block
442	T1a	wild type		block	block
321	T3	wild type		block	block	1
461	T2	mutated (positive)		negative	nonblock + negative
622	T1a	wild type		negative	nonblock + negative	1
109	T2	mutated (positive)	MM	negative	nonblock + negative	0
1021	T1a	wild type		negative	nonblock + negative
1041	T1a	mutated (negative)		negative	nonblock + negative
106	T3	wild type		block	block	1
685	T1a	wild type		block	block	1
64	T3	mutated (positive)	M	block	block	0
522	TX	mutated (positive)		negative	nonblock + negative	1
561	T1a	mutated (negative)	T	negative	nonblock + negative	0
582	T1a	mutated (negative)		negative	nonblock + negative
444	T1a	wild type		negative	nonblock + negative
163	T1a	wild type		block	block	1
290	T1a	wild type		negative	nonblock + negative	0
246	T3	wild type		block	block	2
1081	T1a	wild type		block	block
1121	T1b	mutated (positive)		negative	nonblock + negative
1122	T2	wild type		block	block
1124	T2	mutated (positive)		negative	nonblock + negative
1125	T2	wild type		block	block
1126	T1a	mutated (negative)		negative	nonblock + negative
1145	T2	wild type		negative	nonblock + negative
481	T2	mutated (negative)	T	negative	nonblock + negative	1
482	T1b	wild type		block	block	1
483	T3	mutated (positive)	M	negative	nonblock + negative	0
521	T1a	wild type		block	block
562	T4	wild type		block	block	1
584	T1a	wild type		block	block
642	T1b	wild type		block	block	1
662	T1a	wild type		negative	nonblock + negative
201	T1a	wild type		block	block	1
63	T1a	wild type		block	block	1
781	T1a	wild type	M	negative	nonblock + negative	0
83	T1a	wild type		block	block	1
281	T1a	wild type	TT	negative	nonblock + negative
564	T3	mutated (negative)		negative	nonblock + negative
567	T1b	wild type		block	block	1
583	T1a	wild type		negative	nonblock + negative	0
601	T1b	wild type		block	block
621	Tis	wild type		block	block	1
643	T1b
682	T1b	mutated (positive)	MT	negative	nonblock + negative	0
683	T1a	wild type		block	block	1
689	T1b	wild type		block	block	1
690	T2	wild type		negative	nonblock + negative	0
691	Tis	wild type		block	block
841	Tis	wild type		block	block
881	Tis	wild type		block	block
902	T1a	wild type		block	block	0
681	T1b	wild type		block	block	1
684	T1b	mutated (positive)	M	negative	nonblock + negative	1
688	T1a	mutated (positive)		negative	nonblock + negative
701	T2	wild type		block	block	0
741	T2	mutated (negative)	T	negative	nonblock + negative	0
446	T1a	wild type		block	block	0
441	T1a	wild type		block	block
1001	T1a
433	T1a	wild type	MP	negative	nonblock + negative	0
304	T1a	wild type		negative	nonblock + negative	1
761	T1a	wild type		block	block	0
101	T1a
288	T1b	wild type		block	block
182	T1a	wild type		negative	nonblock + negative
962	T1a	wild type		nonblock	nonblock + negative	0
963	T3	mutated (negative)		negative	nonblock + negative	1
981	T1a	wild type	MT	nonblock	nonblock + negative	0
921	T1a	wild type		nonblock	nonblock + negative	1
861	Tis	wild type		block	block	1
721	Tis	wild type		negative	nonblock + negative
402	T1b	wild type		block	block	1
421	T2	wild type		block	block	1
287	T2	wild type		block	block
128	T1b	wild type		block	block	1
1061	T1a	wild type		nonblock	nonblock + negative
1082	T1a	wild type		block	block
1083	T1a	wild type		negative	nonblock + negative
1103	T3	wild type		block	block
501	T3	wild type		block	block	2
541	T1a	wild type		nonblock	nonblock + negative	1
842	Tis	wild type		block	block
41	T1a
1101	T3	wild type		block	block
1102	T1a	wild type		negative	nonblock + negative
1141	T1a	wild type		block	block
1142	T1a	wild type		block	block
1144	T2	wild type		block	block
1146	T2	wild type		block	block
1147	TX	wild type		block	block
282	T1b	wild type		block	block	1
661	T1a	wild type		block	block
22	T3	mutated (positive)	M	negative	nonblock + negative	0
901	T1a	wild type		block	block
502	T1a	wild type		nonblock	nonblock + negative	1
313	T2	mutated (positive)	M	block	block	1
132	T1a	wild type		block	block	0
431	T3	wild type		block	block	1
401	T1b	mutated (positive)	MT	negative	nonblock + negative	0
111	T2	wild type		nonblock	nonblock + negative	0
187	T2	wild type		block	block	1
1161	T3	wild type		nonblock	nonblock + negative
1163	TX	wild type		block	block
244	T1a	wild type		block	block	1
1162	TX	mutated (positive)		negative	nonblock + negative
1164	T3	mutated (positive)		block	block
1181	T1a	mutated (positive)		negative	nonblock + negative
381	T1a	wild type		block	block	1
1301	T1a	wild type		block	block
941	T2	mutated (positive)	M	block	block	1
692	T1a	wild type		block	block
427	T1a	wild type		block	block
186	T3	wild type		negative	nonblock + negative	0
453	T1a		D	block	block
122	T1b	wild type		block	block	1
21	T1b	wild type		block	block
448	T1b	wild type		block	block
164	T1a	wild type	T	negative	nonblock + negative	1
308	T2	wild type		block	block	1
108	T3	wild type		block	block	1
1143	T3	mutated (negative)		negative	nonblock + negative
1201	T1a	wild type		block	block
81	T2	wild type		block	block	1
961	T3	mutated (positive)	M	negative	nonblock + negative	1
435	T2	wild type		block	block	1
686	T2	mutated (positive)	M	negative	nonblock + negative	0
301	T2	wild type		block	block	1
125	T1b	wild type		block	block	1
1281	T1b	N/A		negative	nonblock + negative
1321	T1a	wild type		block	block
403	T1a	wild type		block	block	1
1361				block	block
566	T1a	wild type		block	block	1
245	T4	wild type		block	block	1
821	T2	wild type	M	negative	nonblock + negative	0
687	T1a	wild type		block	block
184	T1a	wild type		nonblock	nonblock + negative	1
581	T1a	wild type		block	block
242	T1a	wild type		negative	nonblock + negative	0
1221	T2	wild type		block	block
1222	T2	wild type		block	block
1261	T2	wild type		block	block
1362	T1a	wild type		nonblock	nonblock + negative
1363	T1a			block	block
1241	T1a	mutated (negative)		negative	nonblock + negative
1341	T1a	wild type		negative	nonblock + negative
